# Supplementary material for: Endoplasmic reticulum-anchored nonstructural proteins drive human astrovirus replication organelle formation
Source: PLoS Pathog. 2025 Sep 22;21(9):e1013538. doi: 10.1371/journal.ppat.1013538 (PMC12469148; doi:10.1371/journal.ppat.1013538)
Supplement: S1 Data — (XLSX) [file ppat.1013538.s009.xlsx]

## Sheet: Fig 1
Fig 1B. Caco2 ER remodeling						Fig 1D. Huh7 ER remodeling						Fig 1F. Cos7 ER remodeling
	Total Area		Avg Particle				Total Area		Avg Particle				Total Area		Avg Particle
Cell #	Mock	HAstV1	Mock	HAstV1		Cell #	Mock	HAstV1	Mock	HAstV1		Cell #	Mock	HAstV1	Mock	HAstV1
1	484.933	387.208	484.933	48.401		1	620.531	213.045	620.531	26.631		1	400.053	103.286	200.027	103.286
2	766.839	329.378	153.368	18.299		2	1566.26	36.299	1566.26	7.26		2	274.47	150.374	274.47	8.354
3	1103.6	93.505	1103.6	46.753		3	719.549	292.02	719.549	73.005		3	274.806	116.664	274.806	10.606
4	827.114	100.458	827.114	14.351		4	1343.44	34.285	671.718	5.714		4	200.386	158.621	200.386	26.437
5	828.6	130.476	828.6	11.861		5	544.673	102.806	544.673	51.403		5	351.623	102.471	351.623	17.078
6	771.298	227.338	192.825	14.209		6	521.417	331.1	260.708	165.55		6	351.527	89.908	351.527	22.477
7	645.474	55.959	215.158	4.305		7	818.616	324.627	409.308	81.157		7	415.493	39.511	207.747	9.878
8	878.086	324.104	292.695	40.513		8	951.391	109.28	951.391	13.66		8	251.933	77.728	251.933	38.864
9	529.815	218.85	176.605	13.678		9	1242.6	168.931	621.298	33.786		9	365.912	204.846	365.912	29.264
10	506.463	127.455	506.463	5.542		10	679.702	241.144	679.702	40.191		10	237.117	184.515	237.117	26.359
11	447.674	139.203	149.225	9.943		11	2195.95	96.669	731.984	32.223		11	145.531	77.345	72.765	15.469
12	542.426	383.563	542.426	17.435		12	661.625	97.292	661.625	97.292		12	275.669	156.703	137.834	52.234
13	673.43	198.902	336.715	14.207		13	781.789	179.863	781.789	35.973		13	279.217	74.372	93.072	74.372
14	268.48	134.312	134.24	9.594		14	775.796	235.055	775.796	117.527		14	235.055	52.122	117.527	52.122
15	606.921	143.662	151.73	20.523		15	940.363	140.256	470.181	70.128		15	276.436	55.815	276.436	55.815
16	437.844	102.472	218.922	7.882		16	1303.01	238.795	1303.01	79.598		16	300.795	46.464	300.795	15.488
17	398.141	142.607	398.141	9.507		17	710.535	172.143	710.535	57.381		17	306.262	30.401	153.131	7.6
18	498.263	234.339	498.263	29.292		18	1887.29	406.335	1887.29	81.267		18	379.051	58.788	379.051	19.596
19	828.121	190.415	414.06	31.736		19	1025.04	81.996	1025.04	40.998		19	363.994	109.088	363.994	36.363
20	661.825	154.212	165.456	25.702		20	645.321	185.761	645.321	46.44		20	313.694	69.481	313.694	69.481
21	390.66	152.581	390.66	21.797		21	472.123	120.98	472.123	30.245		21	232.082	75.81	232.082	25.27
22	523.629	423.459	523.629	141.153		22	519.451	179.863	519.451	35.973		22	435.153	140.879	435.153	46.96
23	646.289	195.498	161.572	48.874		23	1337.15	235.055	1337.15	117.527		23	190.508	24.982	190.508	8.327
24	659.955	220.529	329.978	24.503		24	662.967	140.256	331.484	70.128		24	148.36	74.42	74.18	37.21
25	1040.5	395.599	1040.5	35.964		25	439.517	238.795	219.758	79.598		25	300.316	173.294	300.316	173.294
26	841.02	284.112	841.02	47.352		26	513.265	172.143	513.265	57.381		26	228.246	305.255	228.246	152.627
27	522.622	180.777	522.622	22.597		27	1059.71	406.335	1059.71	81.267		27	382.599	69.625	191.3	69.625
28	478.795	223.885	478.795	13.17		28	1380.6	81.996	1380.6	40.998		28	282.286	69.097	94.095	69.097
29	477.021	333.598	477.021	16.68		29	2081.59	185.761	520.398	46.44		29	236.014	222.971	118.007	222.971
30	560.696	268.288	560.696	19.163		30	1155.9	120.98	385.3	30.245		30	242.583	252.701	242.583	126.35
31	496.681	435.734	496.681	108.934		31	774.501	192.235	774.501	96.117		31	679.079	117.144	679.079	16.735
32	482.056	250.642	241.028	35.806		32	1254.97	192.235	627.484	96.117		32	127.07	74.372	127.07	24.791
33	843.082	152.677	421.541	21.811		33	1055.06	157.135	351.687	52.378		33	267.038	108.417	267.038	18.069
34	555.181	206.047	555.181	13.736		34	874.718	156.176	874.718	52.059		34	174.685	129.371	174.685	21.562
35	616.511	231.126	308.256	33.018		35	504.73	110.095	504.73	22.019		35	163.129	119.733	81.564	119.733
36	746.268	265.507	248.756	26.551		36	1041.54	110.527	1041.54	36.842		36	297.055	69.912	297.055	69.912
37	565.299	111.295	282.65	18.549		37	1000.49	347.02	1000.49	57.837		37	389.552	111.869	194.776	18.645
38	647.536	324.487	647.536	21.632		38	1153.79	356.034	1153.79	71.207		38	207.531	61.569	207.531	30.784
39	643.124	196.553	643.124	32.759		39	661.193	234.287	661.193	78.096		39	270.586	101.799	270.586	8.483
40	765.257	237.359	765.257	79.12		40	519.259	513.073	519.259	102.615		40	274.518	90.675	274.518	30.225
41	555.853	174.831	555.853	12.488		41	201.153	97.148	100.577	24.287		41	422.59	111.294	422.59	18.549
42	620.156	236.305	310.078	47.261		42	294.37	48.095	294.37	24.047		42	415.973	76.865	415.973	38.433
43	489.392	124.05	489.392	17.721		43	616.647	593.726	308.323	197.909		43	234.719	99.929	234.719	99.929
44	645.474	133.593	645.474	19.085		44	548.269	123.761	274.135	41.254		44	402.547	82.667	402.547	82.667
45	624.663	196.025	624.663	39.205		45	557.524	187.679	557.524	62.56		45	160.875	122.754	160.875	122.754
46	456.545	198.519	456.545	24.815		46	684.737	337.525	342.369	84.381		46	194.392	277.299	194.392	27.73
47	477.74	161.261	477.74	32.252		47	456.443	317.338	456.443	79.335		47	306.933	193.242	306.933	64.414
48	564.1	319.596	282.05	319.596		48	381.496	148.456	190.748	37.114		48	522.663	290.726	261.332	36.341
49	344.051	319.069	344.051	39.884		49	746.546	190.365	746.546	23.796		49	421.919	135.605	421.919	67.802
50	497.927	399.339	497.927	44.371		50	962.947	269.148	481.474	269.148		50	168.691	67.898	168.691	67.898

## Sheet: Fig 2
Fig 2A. mCh-KDEL remodeling
	Total Area		Avg Particle
Cell #	Mock	HAstV1	Mock	HAstV1
1	690.681	207.511	690.681	69.17
2	676.645	173.06	225.548	57.687
3	592.478	314.221	197.493	157.11
4	610.058	94.658	610.058	94.658
5	624.236	175.801	624.236	43.95
6	610.058	249.524	610.058	124.762
7	848.24	216.018	848.24	108.009
8	841.199	287.614	420.599	71.904
9	774.092	78.685	774.092	15.737
10	941.717	115.925	941.717	28.981
11	1052.73	97.872	526.364	19.574
12	1240.15	126.322	413.385	42.107
13	718.752	203.164	718.752	33.861
14	527.356	232.889	263.678	232.889
15	612.705	194.232	612.705	194.232

## Sheet: Fig 4
Fig 4A. Representative plot profile colocalization
rHAstV-V5-1a/1					rHAstV-V5-1a/2					rHAstV-V5-1a/3					rHAstV-V5-1a/4
Distance (um)	dsRNA	ER	V5		Distance (um)	dsRNA	ER	V5		Distance (um)	dsRNA	ER	V5		Distance (um)	dsRNA	ER	V5
0	0.561633	5.17916	7.06265		0	0.589494	1.24439	0.393701		0	1.3279	0.275285	1.47835		0	0.755184	3.34546	0.568127
0.2173	0.561633	3.52631	4.69847		0.219	0.527597	4.90365	0.716142		0.2173	1.3279	0.275285	1.47835		0.2173	0.755184	6.32157	0
0.4347	0.561633	8.18964	8.542		0.438	0.589494	2.25069	0.977953		0.4347	1.11631	0.0556533	1.99622		0.4347	1.41784	4.36247	1.58166
0.652	0.561633	8.41892	11.2183		0.6569	0.589494	2.67234	1.07283		0.652	2.34935	1.33419	0.389158		0.652	0.591784	8.5928	1.25838
0.8694	0.198377	8.01922	9.29725		0.8759	0.701498	0.982459	1.09331		0.8694	1.52197	3.07037	1.39931		0.8694	1.3009	3.53548	1.16679
1.0867	0.68202	19.2005	12.0703		1.0949	0.712698	4.08509	1.1811		1.0867	1.16884	5.96534	1.43845		1.0867	1.12136	4.71174	1.16679
1.304	0.865219	43.0051	23.7026		1.3139	0.878936	2.86528	1.1811		1.304	2.05751	5.85966	1.62663		1.304	1.23633	1.25455	1.1147
1.5214	5.95499	62.2783	41.0779		1.5328	1.00391	2.69245	1.47992		1.5214	1.80433	3.01356	2.86637		1.5214	1.14892	0.627273	0.854286
1.7387	7.89008	53.0872	42.4879		1.7518	1.14008	3.3288	2.03346		1.7387	2.42669	3.33009	2.98379		1.7387	0.916221	0.684146	0.867457
1.9561	4.83591	46.9403	43.3646		1.9708	1.10707	4.38516	2.63858		1.9561	2.92137	6.65554	2.83927		1.9561	1.28712	1.01568	1.1153
2.1734	1.0191	35.7625	39.261		2.1898	1.17899	4.74691	3.53425		2.1734	3.08991	4.82295	2.23107		2.1734	1.49344	0	1.16679
2.3907	0.83329	23.5852	26.5343		2.4087	1.17604	5.69495	3.14449		2.3907	2.07502	4.66361	2.22204		2.3907	1.07962	1.92096	1.16679
2.6081	0.823868	23.1762	22.068		2.6277	0.693245	2.12479	2.20118		2.6081	3.3212	11.6779	1.59728		2.6081	1.06623	8.49679	1.68702
2.8254	1.29076	21.8635	23.082		2.8467	0.968539	2.20226	1.71535		2.8254	3.29712	11.4218	2.62023		2.8254	1.14892	9.75602	2.19768
3.0428	4.97514	20.4111	21.0846		3.0657	0.927864	2.91952	1.63543		3.0428	3.98733	7.08271	2.33043		3.0428	1.14892	6.44368	1.24162
3.2601	11.6959	21.1836	17.803		3.2846	0.867146	2.73432	2.05551		3.2601	5.06059	9.98198	2.73013		3.2601	1.14892	8.42887	1.93367
3.4774	17.4996	29.9345	19.2972		3.5036	0.725667	2.73432	1.95945		3.4774	13.071	23.7825	11.3563		3.4774	1.14892	0	1.92888
3.6948	18.1146	32.4164	23.5877		3.7226	1.06581	2.73432	1.67677		3.6948	27.3707	43.7006	28.2489		3.6948	1.14892	3.73754	0.366978
3.9121	7.68228	21.1461	21.5724		3.9416	0.684992	2.73432	1.42323		3.9121	38.436	53.7298	34.9354		3.9121	1.17648	8.61555	1.90852
4.1295	3.17299	21.6653	19.5934		4.1606	0.904284	3.52934	0.977953		4.1295	41.299	52.3167	28.9234		4.1295	1.86473	6.7799	3.51054
4.3468	1.68961	15.4604	10.1939		4.3795	1.17899	1.91441	0.787402		4.3468	38.1843	50.9161	22.2708		4.3468	1.92969	9.90322	1.94205
4.5641	2.14499	15.8979	8.10094		4.5985	1.29217	2.73432	0.908661		4.5641	37.9297	53.5782	24.8075		4.5641	1.93639	4.80775	1.40924
4.7815	3.57027	10.0945	7.39397		4.8175	1.77497	2.73432	1.45354		4.7815	43.4696	59.9126	21.4872		4.7815	1.20444	0.156902	1.12009
4.9988	3.3363	4.46286	6.03381		5.0365	2.25776	2.73432	1.5748		4.9988	37.98	67.5205	29.1552		4.9988	1.14892	1.88182	0.889607
5.2162	0.757393	8.33251	10.9605		5.2554	2.68161	2.73432	1.79094		5.2162	30.2826	70.5715	29.3946		5.2162	0.844561	5.01818	0.962644
5.4335	0.573148	19.441	16.6764		5.4744	3.13788	2.43991	2.23031		5.4335	39.5246	60.8718	42.1751		5.4335	0.187024	7.70191	1.16679
5.6508	1.43837	26.1572	19.9008		5.6934	4.71595	2.52141	3.09331		5.6508	72.7147	53.6206	47.3568		5.6508	0	7.65574	0.915948
5.8682	4.04501	27.2707	21.7184		5.9124	6.15137	4.78878	3.26181		5.8682	56.5165	47.5695	36.8209		5.8682	5.86586	6.69091	1.77083
6.0855	14.5669	25.4687	21.5478		6.1313	4.37758	4.24183	3.05394		6.0855	32.3226	45.6014	30.4778		6.0855	21.2026	6.69091	1.95941
6.3029	26.5658	25.8084	20.6847		6.3503	4.68117	5.54194	4.08622		6.3029	32.2752	51.7476	39.7987		6.3029	18.1027	6.69091	0.894995
6.5202	39.7749	29.5173	30.1165		6.5693	5.24237	9.23309	6.54803		6.5202	40.4016	61.4	51.5999		6.5202	10.5852	6.69091	0.747725
6.7375	45.1107	45.0541	54.9282		6.7883	4.91992	7.87532	7.57717		6.7375	62.5161	66.8318	69.9942		6.7375	6.57262	6.69091	1.67804
6.9549	41.8006	50.4899	59.1777		7.0073	3.92957	6.31372	6.46339		6.9549	83.4589	64.2378	66.2667		6.9549	5.40834	6.69091	1.76545
7.1722	25.8561	49.0993	50.2751		7.2262	2.93863	4.13425	3.84252		7.1722	65.8133	58.8129	48.4987		7.1722	3.35895	6.69091	1.76545
7.3896	15.5263	52.3645	50.0981		7.4452	3.36424	3.63483	2.34606		7.3896	32.1708	47.9799	36.3023		7.3896	3.09358	5.70735	1.76545
7.6069	21.643	70.079	66.407		7.6642	5.26772	2.73432	1.76063		7.6069	45.1411	47.1645	48.2556		7.6069	1.98875	6.19545	1.41164
7.8242	23.7399	90.0229	85.9483		7.8832	13.8938	2.73432	1.83465		7.8242	33.4002	54.8953	43.8627		7.8242	1.00363	6.69091	0.632783
8.0416	20.581	97.3283	96.915		8.1021	19.7923	3.31524	2.3378		8.0416	26.8964	56.5469	42.2737		8.0416	1.46509	6.69091	1.70079
8.2589	25.397	81.1405	93.3608		8.3211	17.7862	1.51019	2.65197		8.2589	26.6659	59.6641	37.2041		8.2589	2.14113	6.69091	1.24341
8.4763	23.4865	50.4312	68.4654		8.5401	5.81064	4.11787	2.79803		8.4763	32.2817	67.9045	38.0991		8.4763	3.83577	6.69091	2.47785
8.6936	7.9351	45.1356	49.3729		8.7591	3.23396	3.40181	2.29724		8.6936	36.0626	79.1623	47.9695		8.6936	3.89601	6.69091	2.37787
8.9109	8.93012	53.3951	48.5122		8.978	2.94747	1.7602	2.22598		8.9109	34.7055	83.2971	57.1881		8.9109	3.65583	6.12419	2.7676
9.1283	19.9498	66.9732	62.1975		9.197	3.08364	2.27587	2.24567		9.1283	40.9057	83.151	70.4504		9.1283	3.71056	6.69091	3.05735
9.3456	34.0256	71.9095	72.7425		9.416	3.54345	4.1207	2.30197		9.3456	60.981	86.8582	88.4991		9.3456	2.05687	5.51833	3.00706
9.563	29.0746	69.7345	64.8949		9.635	4.13117	0.782213	2.51378		9.563	49.9281	80.5401	75.3581		9.563	5.57844	6.06364	2.8131
9.7803	15.1437	72.6058	58.9738		9.8539	4.60277	4.77373	2.74094		9.7803	43.803	83.7264	72.5286		9.7803	17.2724	6.67084	1.64332
9.9976	15.0871	54.5822	60.0604		10.0729	4.96236	3.92954	3.31969		9.9976	41.8272	86.2485	88.9606		9.9976	12.4145	5.43636	2.16176
10.215	15.3358	53.6213	58.0594		10.2919	5.86252	2.90626	4.48661		10.215	36.1071	90.2812	87.0208		10.215	5.72176	9.75468	4.821
10.4323	12.6757	70.0433	64.1738		10.5109	7.95345	3.7658	6.73898		10.4323	38.7745	91.4479	81.9294		10.4323	3.04593	11.5569	4.64978
10.6497	17.4494	90.6226	79.396		10.7299	13.5024	4.57915	8.95197		10.6497	35.8685	83.0572	75.8722		10.6497	4.76616	10.0364	3.96851
10.867	19.3483	82.7525	79.051		10.9488	39.0982	4.30738	11.8331		10.867	50.2886	66.0729	63.4877		10.867	5.26305	10.0364	4.01042
11.0843	20.7459	74.9316	69.3078		11.1678	63.683	11.666	20.0803		11.0843	54.5466	59.0013	47.603		11.0843	4.37991	8.88887	5.0886
11.3017	16.6244	73.3083	57.1162		11.3868	68.6342	17.4207	28.4028		11.3017	32.6071	54.8513	36.1405		11.3017	6.32102	7.26131	6.13266
11.519	18.6909	73.8834	57.2449		11.6058	60.7403	19.1976	38.8807		11.519	11.5038	45.608	19.704		11.519	16.9534	11.7268	9.67373
11.7364	30.9207	73.6428	60.0134		11.8247	50.2373	24.1109	50.3598		11.7364	9.6214	37.3644	8.47792		11.7364	28.4367	17.3927	13.9488
11.9537	22.9532	64.275	56.2804		12.0437	31.8486	40.9719	66.8811		11.9537	12.0539	42.2249	11.9239		11.9537	19.6482	26.2541	23.7147
12.171	16.2026	61.7538	50.9484		12.2627	24.4552	43.1915	65.6618		12.171	16.336	41.3259	22.6208		12.171	6.60766	28.2082	28.1747
12.3884	25.3677	63.7565	51.7342		12.4817	35.8625	36.8591	55.3264		12.3884	23.8861	39.7951	22.8		12.3884	18.1027	24.5479	16.9636
12.6057	35.9613	61.6171	50.162		12.7006	36.9011	23.8049	38.8346		12.6057	22.8996	29.7533	19.8689		12.6057	94.3802	19.7496	18.7907
12.8231	51.1222	57.3754	48.4187		12.9196	34.8432	20.5455	31.0366		12.8231	26.8096	32.9956	19.4443		12.8231	100	27.8328	27.1432
13.0404	43.1494	65.5673	49.842		13.1386	29.6468	18.2911	27.0827		13.0404	29.1203	35.7799	20.8105		13.0404	46.3457	33.4355	25.7459
13.2577	19.6373	75.9166	47.3252		13.3576	36.4343	18.6749	28.428		13.2577	35.9801	45.3092	26.7104		13.2577	25.8487	27.7211	24.4217
13.4751	4.64119	79.5054	44.6459		13.5766	34.8014	25.4863	35.9697		13.4751	44.9865	54.1611	38.1171		13.4751	53.353	43.9757	33.8871
13.6924	5.71473	79.694	47.6932		13.7955	33.307	40.0354	49.361		13.6924	58.8331	64.2954	56.589		13.6924	48.444	49.4144	43.7123
13.9098	15.6661	73.7912	51.3697		14.0145	29.7995	66.0859	66.8512		13.9098	66.2802	74.5933	66.9547		13.9098	36.263	40.4496	38.1202
14.1271	23.128	79.9766	58.0255		14.2335	29.5378	61.5333	64.0748		14.1271	59.9961	74.5183	61.4516		14.1271	32.024	34.1996	36.3027
14.3444	25.05	74.9789	54.5005		14.4525	29.7618	36.4019	47.315		14.3444	35.8473	72.3976	53.5367		14.3444	21.2416	48.3522	46.4589
14.5618	15.8325	79.4439	56.5982		14.6714	31.9606	17.6291	28.1		14.5618	21.7614	71.27	52.8765		14.5618	28.9714	53.4346	47.6527
14.7791	7.60063	71.9353	60.3649		14.8904	37.7913	13.0114	23.3795		14.7791	28.6906	52.307	42.2104		14.7791	54.8378	44.3463	36.6882
14.9965	6.4716	60.2321	46.7891		15.1094	51.6544	25.7069	30.9295		14.9965	14.5521	38.7738	21.0634		14.9965	55.945	39.1	36.0967
15.2138	7.71526	46.9571	35.2443		15.3284	59.5389	38.9952	43.5449		15.2138	4.51484	28.6697	8.13694		15.2138	41.1823	44.698	42.5144
15.4311	9.93091	24.9863	26.8726		15.5473	51.4982	53.5695	57.2752		15.4311	4.42145	26.5297	5.95028		15.4311	41.9651	44.8288	43.2058
15.6485	6.52185	21.9423	21.8423		15.7663	38.5199	55.5532	58.9953		15.6485	4.93656	25.1601	4.73689		15.6485	57.3723	40.8296	33.3854
15.8658	21.8205	43.9709	28.3226		15.9853	25.6011	41.6806	48.9406		15.8658	4.16609	26.8067	4.92055		15.8658	31.7728	32.7667	26.2225
16.0832	35.843	70.9838	55.3222		16.2043	22.2286	24.2735	33.1854		16.0832	9.47913	35.4051	13.4301		16.0832	17.2798	23.2947	23.465
16.3005	30.4402	84.0257	88.6397		16.4232	21.0025	13.7306	22.9988		16.3005	24.8404	46.0213	30.8579		16.3005	21.7877	24.6015	18.377
16.5178	31.1903	88.8635	95.7938		16.6422	20.0634	13.0567	16.9028		16.5178	37.6721	45.4762	34.8654		16.5178	22.2696	23.5891	14.6468
16.7352	22.7626	75.2765	72.1064		16.8612	19.5665	9.7498	14.6492		16.7352	39.966	40.872	21.9735		16.7352	15.9077	20.2427	13.3459
16.9525	13.2243	50.6825	46.1638		17.0802	22.2322	13.8024	14.848		16.9525	47.5605	39.8857	26.879		16.9525	16.529	15.4537	10.0593
17.1699	7.77859	31.3489	33.2746		17.2992	33.5469	10.9283	15.6831		17.1699	19.11	40.3982	14.5584		17.1699	12.5979	16.8367	9.03137
17.3872	8.24653	25.405	27.4166		17.5181	34.6817	13.713	16.9035		17.3872	18.9035	43.1281	13.1794		17.3872	8.7732	13.99	6.77263
17.6045	16.1842	34.1096	28.9939		17.7371	27.6343	15.0189	19.0441		17.6045	15.0607	33.8443	10.1076		17.6045	7.68492	13.3818	7.04203
17.8219	17.7247	56.607	40.1991		17.9561	24.8861	17.0303	22.2831		17.8219	17.3553	37.4343	13.6777		17.8219	9.97449	15.0689	7.75742
18.0392	14.971	71.3343	49.8731		18.1751	26.5756	23.4643	28.2476		18.0392	20.1942	43.2703	17.3563		18.0392	12.2845	7.51188	7.88194
18.2566	10.0654	71.465	58.3454		18.394	42.3599	22.791	30.0819		18.2566	38.1033	55.9082	27.241		18.2566	6.44426	13.61	8.31358
18.4739	8.77519	74.5404	65.1595		18.613	54.3425	23.4089	30.2209		18.4739	61.7303	68.3745	43.0535		18.4739	4.39448	12.0513	5.61482
18.6912	10.3088	86.452	69.0139		18.832	38.1167	19.5882	26.8244		18.6912	71.084	72.7302	55.0557		18.6912	4.31848	9.8701	3.82902
18.9086	9.01439	87.2006	62.6919		19.051	25.9566	11.1855	21.1965		18.9086	49.6786	73.4893	67.3092		18.9086	4.22044	10.0364	4.38398
19.1259	9.41377	88.7119	62.6869		19.2699	21.8195	11.6386	16.0457		19.1259	41.8871	85.394	75.0645		19.1259	3.7082	10.0364	3.71109
19.3433	14.9814	90.2125	71.3099		19.4889	22.9602	9.87286	15.9197		19.3433	35.8663	81.8118	83.9655		19.3433	3.16602	10.0364	3.13218
19.5606	25.8001	79.8592	72.6154		19.7079	30.5523	12.6349	18.4843		19.5606	44.0307	81.4363	73.7774		19.5606	2.69708	10.0364	3.70091
19.7779	18.0319	90.825	73.5292		19.9269	52.465	23.5933	28.248		19.7779	64.1001	88.7791	75.3393		19.7779	2.15137	9.67405	3.24832
19.9953	15.6121	100	72.7463		20.1459	76.9337	35.6853	41.0421		19.9953	83.8843	100	96.2394		19.9953	2.92742	5.11319	4.03436
20.2126	23.4478	98.6475	72.3978		20.3648	70.1899	38.7115	46.2169		20.2126	78.9711	76.8511	90.1326		20.2126	3.41053	5.79767	2.69397
20.43	13.9131	91.4024	69.2549		20.5838	59.4363	38.2545	46.3508		20.43	39.4042	53.025	52.7478		20.43	3.85427	12.7355	3.84399
20.6473	15.3211	89.0833	66.487		20.8028	75.233	25.9479	42.9705		20.6473	21.6819	42.7444	31.302		20.6473	3.22626	10.0364	3.58238
20.8646	22.4549	84.594	77.6241		21.0218	71.2244	28.8906	46.0555		20.8646	34.4115	54.8682	45.7392		20.8646	2.54471	10.0364	3.83381
21.082	26.0754	87.109	82.9298		21.2407	65.6142	32.2362	49.9638		21.082	53.0822	62.2177	61.9852		21.082	4.45905	10.1779	5.15206
21.2993	31.151	89.15	97.8888		21.4597	63.8151	35.7419	51.4374		21.2993	49.0453	64.2297	61.9514		21.2993	8.81454	10.4499	6.44696
21.5167	66.6417	84.1176	100		21.6787	77.6552	48.9337	57.3512		21.5167	38.5024	73.9365	62.5626		21.5167	5.36936	12.8067	9.43786
21.734	100	73.8851	85.8274		21.8977	81.1397	52.5341	61.078		21.734	61.4786	85.1485	79.118		21.734	4.26533	24.9578	16.6092
21.9513	74.1152	68.998	70.9005		22.1166	75.8078	44.8989	58.4114		21.9513	43.3047	66.4383	64.2637		21.9513	10.1166	23.6203	20.7262
22.1687	40.916	59.6478	61.2895		22.3356	65.0572	35.9699	51.55		22.1687	29.658	68.5388	49.1325		22.1687	21.2908	29.4343	23.477
22.386	15.7723	43.6598	46.363		22.5546	53.2331	27.6796	41.7106		22.386	59.1935	79.4142	63.7948		22.386	29.9833	26.7934	21.6517
22.6034	7.95237	30.1615	31.9877		22.7736	36.212	14.8667	30.9898		22.6034	100	92.1559	84.7536		22.6034	44.9429	27.98	27.0726
22.8207	5.85344	27.9542	27.1903		22.9925	34.5691	16.946	28.2748		22.8207	95.3502	98.989	100		22.8207	45.3421	47.5349	41.4775
23.038	5.09605	32.1351	29.0692		23.2115	42.3186	19.9862	32.6744		23.038	73.9039	93.5964	94.3847		23.038	36.3898	44.3129	37.8287
23.2554	3.89165	38.3133	36.4585		23.4305	73.8247	30.0763	49.3933		23.2554	62.1791	79.0628	76.2215		23.2554	26.2676	32.0729	27.5006
23.4727	2.53075	33.9507	30.0019		23.6495	100	52.5733	76.6988		23.4727	43.4266	74.2367	58.6627		23.4727	19.9498	30.8695	25.2526
23.6901	1.4525	28.5652	22.0363		23.8685	96.4171	80.1373	99.3063		23.6901	44.8106	76.4048	59.3311		23.6901	22.1129	31.833	32.0684
23.9074	1.98325	32.0534	18.5738		24.0874	63.0971	96.9991	100		23.9074	66.1365	79.0248	79.3889		23.9074	22.0724	39.5704	37.5353
24.1247	2.14342	42.1923	21.3777		24.3064	43.6868	100	99.952		24.1247	67.5505	74.3278	92.1988		24.1247	17.2397	53.5771	45.4233
24.3421	2.09683	45.7007	21.5834		24.5254	42.9352	96.5294	100		24.3421	45.1229	63.704	71.4071		24.3421	17.8649	61.1305	59.1822
24.5594	2.5297	26.8893	19.8964		24.7444	43.7758	87.5876	99.926		24.5594	25.6349	62.1703	59.7052		24.5594	25.7798	59.8796	63.4968
24.7768	1.11856	13.1616	15.283		24.9633	40.6509	65.5065	97.6039		24.7768	31.2953	61.9072	59.4824		24.7768	42.1466	73.0631	74.5366
24.9941	1.80058	10.8844	10.7766		25.1823	36.6978	47.0987	80.0551		24.9941	29.3151	56.1012	52.793		24.9941	27.6536	91.4938	89.1565
25.2114	1.11489	3.54871	7.99181		25.4013	33.2793	34.315	57.1701		25.2114	26.9964	60.114	46.6214		25.2114	15.6679	90.0991	87.5778
25.4288	2.01152	2.93836	4.54355		25.6203	32.3591	23.6465	45.6972		25.4288	41.086	69.5114	55.9093		25.4288	16.8845	74.3367	76.3392
25.6461	1.88903	1.33179	5.0031		25.8392	32.8	21.9422	41.6323		25.6461	37.8917	65.1589	55.6759		25.6461	12.3554	60.2751	55.807
25.8635	2.09474	0.0928095	5.79428		26.0582	35.7522	36.9653	53.6323		25.8635	18.8576	57.2308	43.6263		25.8635	8.30781	48.1896	40.3885
26.0808	2.26224	1.46918	4.91048		26.2772	38.7209	55.31	70.3315		26.0808	12.6033	42.945	31.5654		26.0808	23.0906	33.3786	29.3038
26.2981	18.2497	6.95717	6.48422		26.4962	43.3331	56.9212	72.6866		26.2981	12.7332	41.7214	30.7081		26.2981	36.8835	30.2269	21.1285
26.5155	35.2819	14.323	10.2929		26.7152	46.6974	47.101	61.1598		26.5155	23.5811	47.7397	31.3351		26.5155	32.6371	32.0003	28.2399
26.7328	15.5499	12.9797	11.8113		26.9341	39.0045	32.1387	44.0461		26.7328	43.0384	64.5484	56.6439		26.7328	54.804	54.9504	51.6284
26.9502	1.99372	10.1666	10.0205		27.1531	27.2948	22.0833	33.9004		26.9502	73.2903	77.6585	72.2253		26.9502	36.1937	78.6941	75.1114
27.1675	2.1989	8.09089	8.73076		27.3721	19.1521	17.4947	25.6126		27.1675	52.1359	72.1321	57.0075		27.1675	21.7775	82.9258	79.4582
27.3848	2.40251	8.3316	12.2028		27.5911	15.7525	13.155	19.5661		27.3848	29.7857	56.8932	44.0975		27.3848	33.4659	74.5361	71.6529
27.6022	2.1497	10.1647	15.75		27.81	14.5859	12.6213	16.4394		27.6022	22.0708	53.791	35.247		27.6022	44.7066	85.9327	80.9291
27.8195	1.8168	12.7523	16.813		28.029	14.1667	10.1638	14.7602		27.8195	26.0939	56.3561	39.3689		27.8195	50.652	99.7554	100
28.0369	1.3541	16.3841	16.7317		28.248	12.9854	10.5697	13.2169		28.0369	33.8956	61.4614	40.3565		28.0369	43.8829	100	89.7288
28.2542	1.9822	14.993	16.9665		28.467	10.4423	8.69403	11.6984		28.2542	41.8564	64.312	33.0965		28.2542	26.0137	68.2112	57.9017
28.4715	2.03193	9.17637	15.2271		28.6859	8.65436	7.9808	10.1886		28.4715	39.5472	64.2529	22.5162		28.4715	18.6	40.7607	33.2645
28.6889	3.89532	8.77667	14.0863		28.9049	7.11401	10.9057	8.88189		28.6889	34.5793	59.1434	13.5528		28.6889	18.793	36.8	27.8819
28.9062	6.14237	11.492	19.6852		29.1239	6.22093	4.57915	7.78307		28.9062	26.1362	39.8857	6.45686		28.9062	22.3212	32.9912	27.4485
29.1236	3.81994	12.8041	24.8611		29.3429	5.48053	7.14242	6.99724		29.1236	12.3414	34.7806	4.94464		29.1236	24.4868	36.1965	31.3308
29.3409	2.41298	9.23261	22.8063		29.5618	4.99773	5.96076	6.39016		29.3409	8.04471	22.9878	3.45425		29.3409	22.9925	41.6757	39.2415
29.5582	1.57969	13.9966	17.4015		29.7808	4.53675	4.58824	6.05551		29.5582	7.47488	22.5581	2.57507		29.5582	20.7908	45.62	42.3246
29.7756	1.09081	11.2206	13.9465		29.9998	4.9712	6.73835	5.74291		29.7756	8.0199	17.1896	1.97439		29.7756	21.0632	47.8604	49.2768
29.9929	1.13478	6.58205	9.34128		30.2188	5.72811	5.18644	6.33583		29.9929	4.52214	12.2313	1.92471		29.9929	41.3654	48.6898	39.3008
30.2103	1.21958	8.1557	11.0103		30.4378	7.24134	10.9519	7.61417		30.2103	2.77253	11.0203	1.91417		30.2103	24.399	49.1186	37.069
30.4276	1.37085	9.18883	7.32907		30.6567	5.2913	5.48502	5.71929		30.4276	1.84081	7.43899	0.964238		30.4276	11.1959	40.6968	26.5858
30.6449	0.93431	7.72902	6.64941		30.8757	3.09131	3.51713	3.8374		30.6449	1.78828	5.95937	1.13134		30.6449	17.5803	30.7862	17.5874
30.8623	1.23947	3.14935	6.28539		31.0947	1.83627	1.76333	2.46811		30.8623	1.21991	6.17669	2.06999		30.8623	28.6651	22.1683	15.0736
31.0796	1.46611	5.70402	6.95892		31.3137	1.45251	2.73432	2.16535		31.0796	2.05751	8.04786	1.1479		31.0796	18.3335	20.7131	13.8087
31.297	2.65166	4.24935	5.69564		31.5326	1.17899	2.73432	1.93819		31.297	2.29828	7.86417	0.375609		31.297	13.1756	20.985	12.9765
31.5143	7.15572	3.2848	5.33608		31.7516	1.17899	3.42475	1.61457		31.5143	1.11996	4.0872	0.499055		31.5143	19.1304	19.1246	12.3719
31.7316	4.85266	6.23333	7.84562		31.9706	1.04281	3.68012	1.48386		31.7316	1.2615	8.55222	2.10612		31.7316	15.0159	21.7455	15.2838
31.949	1.39492	11.4328	11.6528		32.1896	0.66377	0.316461	1.23071		31.949	1.3279	7.65415	1.2164		31.949	6.84114	27.5431	20.7723
32.1663	1.37346	18.083	13.4427		32.4085	0.589494	0	1.1563		32.1663	1.3279	6.45677	0		32.1663	4.83113	27.4291	16.0788
32.3837	1.32688	25.1488	17.7108		32.6275	0.589494	1.2198	0.808661		32.3837	1.3279	12.4809	1.07414		32.3837	4.35274	16.113	7.10489
32.601	0.922272	31.0498	25.8676		32.8465	0.589494	1.24439	0.829528		32.601	1.3279	9.75522	0.518626		32.601	4.23777	11.4381	3.61351
32.8183	1.37817	35.4864	35.0824		33.0655	0.589494	1.17928	0.787402		32.8183	1.3279	5.90306	0.19345		32.8183	3.50306	9.58373	3.7949
33.0357	1.419	39.1486	39.7324		33.2845	0.589494	1.24439	0.787402		33.0357	1.3279	7.30085	0.509593		33.0357	2.74158	10.0364	5.12632
33.253	1.58493	33.0163	31.4453		33.5034	0.589494	1.24439	0.712992		33.253	1.3279	11.9953	0.534433		33.253	2.46084	9.1893	5.14667
33.4704	1.88589	22.0932	22.4451		33.7224	0.589494	1.24439	0.701181		33.4704	1.3279	16.9776	1.31727		33.4704	5.44299	4.86128	3.86075
33.6877	1.50013	13.1809	14.2628		33.9414	0.340138	1.24439	0.583858		33.6877	1.3279	14.0511	1.382		33.6877	7.62035	6.69091	2.78975
33.905	2.25124	8.625	11.0961		34.1604	0	1.24439	0.787402		33.905	1.3279	6.35193	0.580349		33.905	2.39509	6.69091	2.93582
34.1224	1.8168	18.1251	17.0924		34.3793	0.158574	1.24439	0.577559		34.1224	1.3279	1.7279	0.22657		34.1224	0.882754	6.69091	1.8756
34.3397	2.25962	32.5701	27.0837		34.5983	0	1.24439	0.511024		34.3397	1.3279	1.61428	0.679709		34.3397	2.10412	6.69091	2.42098
34.5571	7.57707	26.8422	28.3025		34.8173	0.0730973	1.24439	0.481496		34.5571	1.51322	1.0907	0.725625		34.5571	3.40738	6.69091	3.65062
34.7744	19.0369	23.8308	23.2198		35.0363	0.403803	1.24439	0.393701		34.7744	1.3279	2.90441	0.725625		34.7744	16.5404	6.69091	2.58202
34.9917	28.0618	15.2735	14.1867		35.2552	0.0129689	1.24439	0.393701		34.9917	1.89991	2.78465	0.725625		34.9917	28.7793	6.69091	1.8762
35.2091	9.92358	0	6.21385		35.4742	0	1.24439	0.393701		35.2091	2.44931	2.76295	0.725625		35.2091	9.86306	6.69091	2.28927
35.4264	5.52211	4.01184	6.04762		35.6932	0	1.24439	0.393701		35.4264	2.04365	3.01074	0.725625		35.4264	2.53605	6.69091	2.47725
35.6438	5.09291	6.70938	10.6195		35.9122	0	1.24439	0.393701		35.6438	1.51832	0	0.725625		35.6438	2.48014	6.69091	2.8131
35.8611	5.7006	13.4743	13.1328		36.1311	0	1.24439	0.393701		35.8611	0	0.275285	0.769283		35.8611	2.07931	6.69091	2.99569
36.0784	4.06962	14.3182	16.894		36.3501	0	1.24439	0.393701		36.0784	0.598282	0.337564	1.60029		36.0784	1.47847	6.69091	2.0079
36.2958	4.22978	9.22609	14.856		36.5691	0	1.24439	0.393701		36.2958	0.598282	0.275285	2.23107		36.2958	1.93639	6.69091	1.71755
36.5131	3.11227	3.17701	9.56472		36.7881	0	1.24439	0.393701							36.5131	1.77535	6.69091	1.75168
36.7305	1.08035	3.01162	5.95261		37.0071	0	1.24439	0.323228							36.7305	1.58596	6.69091	1.54933
36.9478	0.649568	5.07024	6.75625		37.226	0	1.24439	0.0940945							36.9478	1.39067	6.69091	1.8295
37.1651	0	5.6663	8.3331		37.445	0	1.24439	0.392913							37.1651	1.63439	6.69091	2.30065
37.3825	0.162261	4.46092	7.36303		37.664	0	1.24439	0.393701							37.3825	0.835899	6.69091	2.68379
37.5998	0.7553	3.58837	8.28295		37.883	0	1.24439	0.393701							37.5998	1.12805	7.07597	0.749521
37.8172	1.01753	4.52984	8.70418		38.1019	0	1.24439	0.393701							37.8172	1.13396	4.88972	0.965038
38.0345	0.727035	5.66995	7.98673		38.3209	0.00589494	1.24439	0.287795							38.0345	0.892203	6.9	1.16679
38.2518	0.685684	9.90388	10.6711		38.5399	0	1.24439	0							38.2518	1.14892	10.0364	1.16679
38.4692	2.33447	12.5613	12.6966		38.7589	0	1.24439	0.0413386
38.6865	2.6815	8.095	8.87426		38.9778	0	1.24439	0.0748031
38.9039	2.0403	3.53156	4.52767		39.1968	0	1.24439	0.156693
39.1212	1.29233	2.33293	1.71723		39.4158	0	1.24439	0.0385827
39.3385	0.561633	2.0529	0		39.6348	0.0618969	1.24439	0
39.5559	0.561633	10.8063	3.10417		39.8537	0	1.24439	0
39.7732	0.561633	15.4659	4.98607
Fig 4B. Nsp:mCh-KDEL Pearson correlation					Fig 4C. Nsp:dsRNA Pearson correlation					Fig 4D. mCh-KDEL:dsRNA Pearson correlation
V5-1a/1	V5-1a/2	V5-1a/3	V5-1a/4		V5-1a/1	V5-1a/2	V5-1a/3	V5-1a/4		mCh-KDEL : dsRNA
0.926221	0.906611	0.715974	0.858851		0.807359	0.867621	0.929542	0.773613		0.654791
0.96379	0.729956	0.993918	0.989686		0.792959	0.772538	0.940455	0.647617		0.855821
0.91948	0.783378	0.990887	0.888762		0.706958	0.983632	0.829012	0.808871		0.854659
0.992662	0.962662	0.961451	0.933769		0.857585	0.641928	0.845066	0.70847		0.846858
0.985915	0.960926	0.996661	0.96488		0.90603	0.949755	0.826543	0.621224		0.899196
0.997316	0.935444	0.995963	0.991016		0.904173	0.914723	0.931612	0.72977		0.902377
0.990231	0.960926	0.986869	0.978992		0.909343	0.949755	0.973741	0.620235		0.874336
0.997743	0.97254	0.974984	0.99135		0.873227	0.746917	0.872623	0.747348		0.874634
0.98355	0.929601	0.961451	0.896753		0.943582	0.869613	0.943146	0.924035		0.942475
0.990298	0.976508	0.917325	0.983861		0.838664	0.742322	0.810252	0.814484		0.842126
0.998115	0.994457	0.923764	0.997997		0.837545	0.715723	0.746999	0.822128		0.835229
0.981144	0.895007	0.939294	0.976966		0.875244	0.727549	0.855692	0.868168		0.811872
0.99063	0.955544	0.940533	0.984414		0.863125	0.747158	0.80537	0.912673		0.866778
0.995319	0.796129	0.950434	0.971028		0.784406	0.909168	0.91887	0.710877		0.769641
0.988072	0.950517	0.985308	0.991182		0.802511	0.848523	0.915209	0.666038		0.807713
										0.851303
										0.728937
										0.822269
										0.666956
										0.94003
										0.920659
										0.94003
										0.743141
										0.851522
										0.815464
										0.717688
										0.61049
										0.746076
										0.828245
										0.87126
										0.83933
										0.939493
										0.819577
										0.84917
										0.825426
										0.94087
										0.960403
										0.82956
										0.932566
										0.70392
										0.595582
										0.706343
										0.813647
										0.892144
										0.908223
										0.638479
										0.63511
										0.577707
										0.699324
										0.645652
										0.768887
										0.65335
										0.775312
										0.82053
										0.781078
										0.83982
										0.880635
										0.932572
										0.777563
										0.658293

## Sheet: Fig 5
Fig 5B. V5-1a/2 relative intensity				Fig 5C. dsRNA relative intensity				Fig 5D. Capsid relative intensity
Cell #	Digitonin	Triton-X100		Cell #	Digitonin	Triton-X100		Cell #	Digitonin	Triton-X100
1	7.06181	50.1445		1	26.1732	75.3285		1	50.6539	65.4929
2	7.13229	42.8924		2	22.1708	46.4401		2	43.9455	50.9248
3	7.09	73.4372		3	24.2424	100		3	41.3722	79.9467
4	7.1041	38.5862		4	14.7694	51.3274		4	48.8805	61.1165
5	8.39383	49.6934		5	17.0086	57.8439		5	52.0675	81.4238
6	7.06181	61.1248		6	14.5213	65.775		6	45.5665	86.2572
7	7.09705	30.1783		7	17.6321	34.5133		7	43.59	71.2617
8	9.5567	32.5816		8	16.8745	36.31		8	45.685	54.9033
9	7.14638	82.3525		9	18.2422	90.0443		9	54.4927	96.1527
10	7.12524	39.5306		10	16.4655	50.2682		10	44.4407	48.233
11	7.17457	36.183		11	15.8555	42.9807		11	42.0028	43.0651
12	7.2521	34.4281		12	16.6063	40.1582		12	51.3607	47.3399
13	7.11819	42.3708		13	17.8533	49.5374		13	50.201	56.0714
14	7.06181	37.7546		14	18.2757	43.1215		14	59.6267	49.0117
15	7.46353	41.4335		15	19.764	53.4996		15	51.1618	57.7179
16	7.26619	39.9394		16	16.2175	55.6114		16	38.7184	70.3687
17	7.0759	41.4758		17	18.7316	55.8997		17	58.2088	72.1547
18	9.52851	40.8133		18	21.7954	48.7128		18	83.3496	75.5026
19	7.32962	34.4351		19	19.4556	48.3374		19	55.7963	47.8182
20	7.81591	29.6356		20	19.8981	40.6812		20	60.7948	43.0313
21	7.24505	29.7273		21	22.3787	39.0922		21	47.5558	44.2164
22	9.62013	32.1658		22	15.0912	41.4186		22	35.4848	50.5904
23	7.37896	43.6253		23	13.2743	53.2582		23	45.0883	51.7459
24	7.06181	32.6943		24	17.2969	41.4991		24	52.2834	42.6969
25	7.42829	49.4468		25	14.2531	54.1298		25	41.0209	62.0688
26	7.06181	58.2141		26	9.68088	49.7721		26	29.5509	39.6919
27	7.04771	63.5281		27	8.26629	59.8351		27	34.3251	44.737
28	7.06181	38.7201		28	9.94234	52.5007		28	34.0627	41.224
29	7.19571	68.3558		29	8.97023	52.8292		29	31.1254	44.2418
30	7.06181	60.2298		30	11.719	53.6672		30	24.1757	40.2548
31	7.11819	95.1089		31	13.3883	71.1116		31	38.4137	61.4678
32	7.05476	80.4214		32	9.53339	53.9555		32	35.6795	55.517
33	7.12524	86.4895		33	8.86297	94.5897		33	43.5349	56.846
34	7.33667	60.8218		34	9.66747	47.6803		34	45.7316	42.3879
35	7.06886	46.9096		35	8.14561	39.1526		35	35.2182	45.6385
36	7.09705	73.5288		36	20.8099	44.04		36	38.2571	56.2873
37	8.11896	76.7214		37	31.9858	49.3497		37	52.131	63.0973
38	7.21686	96.8074		38	33.5412	59.8418		38	49.8074	73.6826
39	8.45726	52.2165		39	24.7922	49.8793		39	37.2455	52.9437
40	7.71725	100		40	32.7635	72.7139		40	41.8843	74.4149
41	8.56297	53.1538		41	8.57469	63.3011		41	34.3505	62.1577
42	7.94277	39.728		42	9.04398	45.3138		42	38.4729	51.3226
43	7.11819	51.8853		43	9.92893	63.7302		43	47.6616	45.503
44	7.04771	44.9362		44	18.926	48.9609		44	37.9904	58.7421
45	7.09	38.4241		45	24.591	51.3073		45	47.0436	35.8911
46	7.04771	39.3544		46	26.837	54.1566		46	53.8113	35.4679
47	10.6773	40.8274		47	20.5283	41.6264		47	85.9652	35.9716
48	9.14793	46.8109		48	20.5819	47.1373		48	100	36.035
49	7.16048	48.7279		49	17.1293	50.4827		49	76.9713	34.3929
50	7.75248	41.5885		50	15.299	42.8466		50	69.6449	39.2009

## Sheet: Fig 6
Fig 6C. Total ER area (HAstV1 proteins)								Fig 6D. Avg ER particle (HAstV1 proteins)
Cell #	Mock	GFP	nsp1a/1	nsp1a/2	nsp1a/1-2	rHAstV1		Cell #	Mock	GFP	nsp1a/1	nsp1a/2	nsp1a/1-2	rHAstV1
1	306.853	270.383	223.534	80.925	183.926	220.311		1	306.853	270.383	55.884	20.231	18.393	24.479
2	584.305	301.134	252.642	260.896	139.727	84.393		2	584.305	150.567	63.16	52.179	69.864	16.879
3	283.996	350.213	216.501	195.11	277.55	88.154		3	141.998	87.553	108.251	32.518	92.517	88.154
4	512.903	312.329	818.192	122.878	186.563	139.19		4	256.451	312.329	58.442	13.653	31.094	34.797
5	513.049	427.492	171.033	237.551	163.267	127.713		5	513.049	142.497	57.011	8.484	81.634	31.928
6	314.423	291.45	156.821	170.3	179.531	191.545		6	314.423	291.45	31.364	42.575	29.922	27.364
7	547.578	449.315	135.967	120.387	634.218	222.85		7	273.789	149.772	67.983	24.077	63.422	37.142
8	385.825	926.76	127.469	144.318	545.527	168.884		8	385.825	308.92	31.867	24.053	90.921	28.147
9	1375.34	363.701	112.28	186.71	197.308	175.135		9	196.478	363.701	37.427	93.355	28.187	58.378
10	197.357	238.234	153.89	275.401	101.584	116.431		10	98.678	119.117	51.297	25.036	16.931	23.286
11	365.801	538.836	265.584	56.067	283.361	100.412		11	182.9	269.418	44.264	28.033	47.227	25.103
12	540.252	705.961	157.846	229.59	223.29	92.158		12	540.252	352.981	52.615	25.51	55.822	7.68
13	397.497	546.357	189.298	191.545	321.748	89.961		13	99.374	109.271	94.649	31.924	32.175	22.49
14	546.064	497.518	218.65	106.419	84.588	71.353		14	273.032	497.518	43.73	53.21	14.098	17.838
15	670.407	405.311	116.187	133.525	119.996	161.216		15	335.203	405.311	29.047	44.508	59.998	40.304
16	463.576	183.438	227.832	249.223	324.288	230.518		16	463.576	183.438	75.944	124.612	81.072	46.104
17	1111.37	370.392	209.566	217.283	146.369	215.28		17	555.685	123.464	41.913	36.214	36.592	26.91
18	681.786	547.138	166.246	365.85	73.258	139.336		18	227.262	182.379	27.708	36.585	14.652	69.668
19	558.518	540.252	174.109	245.756	39.266	95.87		19	62.058	270.126	29.018	30.719	5.609	47.935
20	387.143	571.265	169.079	766.521	128.934	63.295		20	193.572	285.632	28.18	28.39	25.787	31.647

## Sheet: Fig 7
Fig 7C. Total ER area (VA1 proteins)						Fig 7D. Avg ER particle (VA1 proteins)
Cell #	GFP	nsp1a/1	nsp1a/2	nsp1a/1-2		Cell #	GFP	nsp1a/1	nsp1a/2	nsp1a/1-2
1	495.459	196.218	471.121	125.283		1	247.73	21.802	29.445	62.641
2	940.258	130.481	237.758	131.379		2	156.71	130.481	23.776	131.379
3	775.183	90.217	314.223	163.184		3	193.796	30.072	314.223	27.197
4	1004.25	79.773	130.954	126.653		4	1004.25	15.955	18.708	63.327
5	430.148	142.674	190.783	227.125		5	430.148	35.668	95.392	113.562
6	447.397	168.099	192.154	129.205		6	447.397	16.81	24.019	129.205
7	314.364	118.194	263.183	110.396		7	157.182	11.819	131.592	22.079
8	935.437	83.931	333.646	165.216		8	311.812	13.989	27.804	165.216
9	391.16	204.157	200.424	142.627		9	391.16	51.039	33.404	71.313
10	289.223	348.532	205.622	288.797		10	144.611	69.706	51.406	15.2
11	325.659	224.1	146.596	346.548		11	162.83	37.35	29.319	28.879
12	519.089	127.598	149.715	170.037		12	173.03	25.52	37.429	18.893
13	357.133	178.732	342.531	79.914		13	119.044	59.577	31.139	26.638
14	621.215	280.291	157.371	79.253		14	310.607	46.715	31.474	26.418
15	465.167	188.94	219.564	122.164		15	232.583	47.235	219.564	20.361
16	431.66	214.98	212.191	128.118		16	431.66	42.996	106.096	32.03
17	716.819	190.5	168.524	202.031		17	716.819	190.5	28.087	67.344
18	392.247	132.702	110.349	154.772		18	392.247	44.234	13.794	25.795
19	379.676	118.95	256.992	184.923		19	379.676	29.737	128.496	23.115
20	317.909	330.527	212.569	90.075		20	317.909	47.218	106.285	18.015

## Sheet: Fig 8
Fig 8A. Total ER aggregate area (>1um^2)					Fig 8B. V5 puncta vs DMV diameter (quantified from Fig 3, 24hpi)
Cell #	Mock	HAstV1			N = 25	V5-1a/1 (Fig 8B)	V5-1a/2 (Fig 8B)	DMV (Fig 3)
1	0	69.231			1	210	257	281
2	0	82.486			2	254	292	267
3	0	70.745			3	236	260	271
4	0	23.943			4	263	252	179
5	0	71.637			5	279	280	299
6	0	28.441			6	304	248	240
7	0	48.679			7	207	320	218
8	0	58.848			8	288	380	179
9		44.859			9	236	205	326
10		99.867			10	302	216	250
					11	288	276	232
					12	231	312	263
					13	283	233	234
					14	376	280	281
					15	282	309	158
					16	346	268	209
					17	364	266	358
					18	195	219	231
					19	190	422	211
					20	247	256	361
					21	263	229	248
					22	240	181	272
					23	214	233	219
					24	255	201	134
					25	266	232	241
